# Supplementary material for: Global, regional, and national burden of cataract: A comprehensive analysis and projections from 1990 to 2021
Source: PLoS One. 2025 Jun 23;20(6):e0326263. doi: 10.1371/journal.pone.0326263 (PMC12185006; doi:10.1371/journal.pone.0326263)
Supplement: S1 Table — (XLSX) [file pone.0326263.s003.xlsx]

## Sheet: ASDR
location	val	upper	lower
Myanmar	2932.1	3282.8	2601.2
Laos	835.4	986.4	695.5
Maldives	714.5	846.6	590.9
Sri Lanka	1969.3	2275.5	1681
Malaysia	2384.2	2679.5	2113.2
Philippines	1907.7	2135.5	1684.5
Taiwan	333.3	396.9	275.9
Armenia	1103	1294.4	932.2
North Korea	512	620	420.5
China	989.6	1123.4	853.6
Vietnam	1536.6	1675.4	1395.9
Timor-Leste	1311.7	1516.3	1119.1
Indonesia	2154.2	2378	1943.5
Kiribati	1836.6	2087.1	1609.3
Marshall Islands	1710	1959.9	1478
Cambodia	2970.5	3301.2	2657.4
Thailand	2235.8	2422.2	2042.8
Federated States of Micronesia	1762.5	2009.5	1536.3
Tonga	1028	1198.3	889
Vanuatu	1517.5	1744	1315.5
Fiji	1878.8	2143.7	1645.7
Papua New Guinea	2912.4	3290.9	2584.8
Solomon Islands	1843.3	2095.6	1617
Azerbaijan	1116.6	1313.6	940.2
Georgia	1112.7	1295.7	938.4
Samoa	1708.7	1952.4	1482
Kyrgyzstan	914.8	1049	776.6
Albania	385.3	458.9	322.5
Tajikistan	1142.6	1328.2	969.2
Uzbekistan	1124.3	1322.2	953.4
Kazakhstan	1110.5	1297.3	939.2
Mongolia	637.7	753	534.2
Turkmenistan	2197.9	2521.6	1926.4
Bosnia and Herzegovina	378.5	450.3	311.9
Croatia	376.8	452.3	309
Bulgaria	243.4	296	195.8
France	307.4	359.4	259.5
Slovenia	375.7	453.9	311
North Macedonia	377.9	454.8	310.9
Czech Republic	373.1	450	306.8
Hungary	575.4	675.7	489.2
Montenegro	376.8	450.4	309.6
Poland	397.4	464.9	336.1
Romania	384.1	454.4	316.8
Serbia	379.7	457.7	311.2
Russia	490	571.4	414.8
Slovakia	381.8	457.5	311
Belarus	545.2	648.6	449.4
Estonia	363.7	431.2	301.5
Latvia	542.8	644.5	449.4
Moldova	943.7	1091.3	802.3
India	2636	2980.6	2315.4
New Zealand	370.6	427.9	320.7
Lithuania	539.3	641.9	450
Ukraine	578.5	676.4	491
Brunei	316.7	370.1	268.9
Grenada	544.3	642.4	456.8
South Korea	325.7	381.9	276.6
UK	406.5	468.8	351.3
Cyprus	352.7	413.1	300.5
Japan	268.7	307.6	233.5
Australia	350.8	411.5	296.1
Iceland	342.9	420.7	266
Italy	704.3	797.2	621.9
Israel	356.6	416.3	302.7
Belgium	356.3	416.4	303.3
Singapore	406.1	472.8	341.7
Austria	354.6	412.6	300.2
Denmark	368.9	439.7	303.5
Finland	342.8	402.3	288.9
Andorra	349.4	411.5	295.1
Ireland	354	414.3	299.9
Luxembourg	352.3	415.4	300.5
Germany	350.2	408.7	294.5
Malta	352.4	412.4	300.4
Greece	365	428.9	307.9
Switzerland	351.4	412.5	294.8
Spain	640.2	743.4	547.9
Netherlands	300.3	354.5	251.7
Argentina	509.2	594.6	427.2
Sweden	183	214.3	155
Portugal	356	418.1	302.6
Chile	756.5	876.5	651.8
Norway	350.3	401.9	303.6
Belize	557.6	655.3	473.3
Barbados	255.4	303.6	211.2
Barbuda	528.2	621.3	445.6
Uruguay	262.3	310.9	214.5
Canada	268.7	312.8	230.7
Peru	1523	1746.7	1341.3
Tobago	508.5	585	437.7
United States	285.9	326.5	248.9
The Bahamas	529	620.7	445
Haiti	644.5	744.8	547.9
Dominica	537.4	624.3	457.9
Dominican Republic	598.4	707.2	496.2
Guyana	560.1	656.7	475.1
Cuba	720.1	843.8	607.7
Jamaica	534.9	629.6	446
Saint Lucia	531.1	628.5	446.7
Grenadines	548.5	643.2	460.6
Bolivia	1518.9	1719.4	1325.1
Ecuador	1176	1349.3	1007.1
Suriname	815.4	938.4	709.7
Colombia	886	1029.2	753.9
Honduras	608.9	710.6	511.1
El Salvador	897.6	1053	759.3
Costa Rica	1115.8	1278.5	966.3
Guatemala	1128.5	1321.7	964.7
Nicaragua	932.1	1085.1	799.6
Venezuela	520.6	595.7	446.1
Mexico	1036	1185.2	903.7
Panama	1301.6	1451.3	1151.9
Brazil	983	1114.8	862.8
Egypt	1818.6	2066.3	1579.2
Algeria	1733.6	1979.7	1498.2
Iran	1456	1660.2	1265.9
Paraguay	833.3	941.8	730
Iraq	1743.9	1985.5	1508.4
Bahrain	1634	1873.9	1412.6
Kuwait	1596.6	1838.9	1367.6
Jordan	882.7	1043.6	736.2
Lebanon	1847.6	2123.5	1592
Palestine	2036.9	2313.4	1773.8
Tunisia	1400.2	1599.1	1205.7
Saudi Arabia	2463.4	2744.5	2168.5
Libya	1773	2043.7	1520.8
Qatar	1641.7	1890.9	1412.8
Syria	1748.5	1998	1511.8
Morocco	1703.3	1927.8	1488.3
Oman	2756.6	3096.4	2408.1
Yemen	1631	1876	1401.6
Turkey	1198.2	1379.8	1027.6
Bangladesh	2404.6	2733.7	2100.3
Nepal	1641.9	1901.1	1415.4
Afghanistan	2579.7	2922.3	2250.9
Bhutan	561	650.8	483.4
United Arab Emirates	1540.7	1779.1	1329.1
Pakistan	3448.4	3852.2	3105.6
Republic of Congo	716.6	850.9	592.9
Angola	653.5	764.6	552.1
Central African Republic	426.5	493.9	363.2
Equatorial Guinea	981.5	1116.6	846.3
Djibouti	1197.8	1369.9	1034.7
Burundi	406.6	473.8	344.5
Comoros	1205.7	1389	1038.3
Gabon	563	660	468.7
Ethiopia	2356	2592.4	2119.8
Madagascar	728.7	866	614.5
Democratic Republic of the Congo	348	418.5	288.1
Seychelles	1767.1	2028.3	1519.9
Malawi	1011.5	1168.2	864.3
Somalia	875.1	980.5	768.7
Mozambique	1146.7	1288	1005.8
Uganda	874.8	1005.2	756.1
Kenya	1700.4	1897.3	1513.4
Mauritius	1751.3	2022.9	1506.3
Rwanda	467.9	544.9	391.5
Eritrea	1273.4	1467.9	1087.8
Namibia	943.2	1078.5	815.5
Tanzania	1264.2	1432.7	1098.4
Botswana	973.5	1094.3	851.9
Lesotho	1065.7	1209.5	935.2
Zambia	1135.3	1321.9	975.5
Swaziland	988.2	1120.5	862.8
Benin	1692.1	1922.7	1465.3
Burkina Faso	1599.9	1826.8	1390.5
Cape Verde	1258.7	1446.5	1082.3
South Africa	886.8	998	783.8
Zimbabwe	1064	1204	924.5
The Gambia	1957	2234	1702.7
Ghana	1844.3	2177.9	1589.1
Cote d'Ivoire	1600.9	1838.5	1383.9
Guinea-Bissau	1255.3	1471.3	1058.2
Chad	1512.2	1721.8	1310.8
Cameroon	1194.9	1377.1	1023.8
Liberia	1431.2	1654.6	1227
Niger	1686.2	1913.2	1457.5
Mali	2085.7	2334.7	1849.1
Nigeria	2959	3291.5	2644.3
Guinea	1659	1893.2	1429.8
Mauritania	1556.1	1791.2	1337.9
Sao Tome and Principe	1573.4	1802	1359.9
Togo	1636.3	1885.4	1403.1
Senegal	1122.6	1299.7	950.1
Sierra Leone	812.1	949.9	688.5
American Samoa	1630.4	1873.6	1413.2
Bermuda	514.7	612.8	428.8
Guam	1639.9	1876.3	1411.8
Cook Islands	1713.2	1962.1	1497.3
Greenland	279.3	323.6	237.7
Republic of Nauru	1748.4	2003.3	1516.2
Northern Mariana Islands	1622.3	1866.3	1399.9
Principality of Monaco	353.1	412.2	299.2
Republic of Palau	1632.7	1867.8	1413
Republic of Niue	1665.9	1913	1441.1
Puerto Rico	510.3	606.6	428.7
Nevis	533.8	632.6	447.2
Republic of San Marino	350.1	411.6	299
Virgin Islands, U.S.	525.4	622.3	438.4
Tuvalu	1754.2	2012.2	1518.3
Tokelau	1701.5	1948.9	1476.2
South Sudan	2379.2	2663.9	2101.8
Sudan	1322.2	1523.2	1124.5
Tobago	508.5	585	437.7
Barbuda	528.2	621.3	445.6
Nevis	533.8	632.6	447.2
Grenadines	548.5	643.2	460.6

## Sheet: ASPR
location	val	upper	lower
North Korea	18.0055	26.927	12.0065
China	55.8934	75.5133	40.1725
Armenia	59.7386	82.305	41.1112
Laos	40.8972	56.8193	28.7334
Georgia	60.5757	82.7913	42.4944
Myanmar	194.69	263.934	139.335
Vietnam	89.2889	121.106	64.8511
Papua New Guinea	185.669	247.706	133.837
Samoa	100.834	134.898	72.7939
Azerbaijan	62.1501	85.6187	43.4986
Taiwan	9.6405	14.6705	5.8428
Kiribati	118.797	158.829	85.8249
Maldives	38.298	52.8261	26.4048
Timor-Leste	101.996	135.673	71.9198
Marshall Islands	103.28	139.823	73.9912
Sri Lanka	99.6194	136.237	71.169
Federated States of Micronesia	108.909	146.946	78.2913
Indonesia	163.216	217.719	119.157
Philippines	122.949	165.804	88.9906
Kazakhstan	59.5773	81.27	42.0197
Fiji	124.282	168.304	89.5885
Vanuatu	87.0136	118.352	63.0265
Malaysia	133.057	179.057	95.5245
Thailand	98.4962	136.799	68.2438
Cambodia	199.265	266.668	144.708
Solomon Islands	124.861	167.955	90.966
Tonga	59.6752	80.2335	42.7879
Bulgaria	11.8649	16.4014	7.9746
Turkmenistan	110.331	152.618	78.2248
Tajikistan	69.4366	94.1818	49.2742
Belarus	31.847	42.8807	22.3905
Mongolia	43.1739	59.2064	29.3314
Albania	20.1339	27.8068	14.0423
Uzbekistan	64.1812	87.1213	45.1548
Kyrgyzstan	61.4788	82.8531	43.8861
Romania	19.351	26.89	13.3424
Bosnia and Herzegovina	18.8326	26.1075	13.029
Slovenia	17.5321	24.4103	12.5564
Poland	19.1354	26.4748	13.5515
Croatia	17.9776	25.0553	12.7236
Serbia	18.5833	25.9859	12.8241
Slovakia	18.4948	25.4412	12.8431
Estonia	21.5031	29.6312	14.7118
Czech Republic	17.3978	24.2325	11.9973
Latvia	31.1261	42.6337	21.7411
Moldova	60.1142	82.1313	42.2992
Lithuania	30.6153	41.9363	21.6662
Hungary	29.0087	40.0854	20.7021
Montenegro	18.2658	25.2874	12.5864
North Macedonia	18.6801	25.5588	12.918
Russia	26.397	35.9346	18.6107
Brunei	18.4865	25.547	12.9974
New Zealand	20.9382	28.4951	15.0909
South Korea	18.6044	25.4828	13.1144
Ukraine	34.9513	47.3218	24.8457
Japan	16.6424	22.5531	11.828
Singapore	22.8042	31.1275	15.8545
Australia	19.3863	26.0753	13.5439
Cyprus	19.0957	26.0438	13.3628
Belgium	19.2126	26.3961	13.4901
Austria	19.0685	26.2462	13.2857
Andorra	18.6742	25.6175	12.9625
Cuba	50.7393	69.441	35.195
France	19.912	27.5677	13.852
Greece	20.7417	28.9476	14.4068
Denmark	20.627	29.5164	14.0506
Ireland	19.1332	25.9184	13.255
Finland	16.8738	23.4075	11.8768
Germany	18.3886	25.6121	12.7452
Israel	19.6836	27.4001	13.9098
Iceland	19.2545	27.4501	12.8082
Italy	39.6183	54.1334	28.4036
Switzerland	18.3972	25.5957	12.7443
Luxembourg	18.8114	25.4326	13.1477
Malta	19.3602	26.7582	13.3578
Norway	16.9907	23.503	11.9397
UK	19.574	27.0407	13.7212
Mexico	69.4089	93.9385	49.496
Sweden	12.5916	17.4692	8.7971
Spain	43.2008	59.5174	30.3818
Netherlands	14.91	20.7333	10.1953
Portugal	19.7628	27.4412	13.588
Chile	40.5733	55.7875	28.9204
Argentina	27.7637	37.628	19.3165
Canada	16.2518	22.2041	11.5535
USA	16.6557	22.2897	11.8491
Uruguay	12.4638	17.2751	8.5831
Barbuda	32.1088	43.4262	22.7529
The Bahamas	32.1821	43.7102	22.3678
Belize	38.0623	51.8429	26.7303
Barbados	15.1717	20.6178	10.5645
Dominica	34.2358	47.1237	23.671
Dominican Republic	37.7525	51.7035	26.1416
Guyana	37.9143	52.1952	26.5606
Grenada	35.4961	47.9924	24.6759
Haiti	53.0613	71.9442	36.7707
Jamaica	34.2044	46.533	23.812
Grenadines	36.4217	49.3862	25.3989
Saint Lucia	33.594	45.9251	23.626
Suriname	60.3329	79.8051	42.8222
Tobago	29.0863	39.3406	20.3478
Bolivia	98.5924	134.181	69.3879
Ecuador	64.1084	88.4388	45.7624
Peru	104.296	141.428	73.5357
Colombia	56.6639	77.5903	39.6703
Costa Rica	63.1107	86.5543	45.1242
Brazil	68.6934	91.8794	48.9272
El Salvador	56.292	76.7466	38.7858
Guatemala	68.4726	93.8951	47.5161
Honduras	39.9665	54.9641	27.6979
Nicaragua	64.5325	87.8271	44.9377
Venezuela	49.7337	67.777	34.1315
Panama	93.9158	125.116	67.275
Paraguay	64.9982	87.2491	45.3259
Egypt	118.43	159.747	83.2066
Jordan	47.8124	64.97	33.1961
Iraq	109.993	148.684	78.9414
Algeria	110.457	148.495	77.6714
Bahrain	95.7899	129.547	67.5594
Iran	90.7532	121.8	65.2047
Kuwait	89.9988	122.779	63.5575
Lebanon	111.219	151.231	79.818
Palestine	130.052	174.313	93.4526
Libya	120.489	161.309	85.6932
Morocco	101.332	136.082	72.8873
Oman	186.598	251.817	133.409
Qatar	92.0878	125.015	65.495
Saudi Arabia	182.845	245.365	132.607
Tunisia	91.0005	121.596	64.8668
Kenya	127.669	170.626	92.4712
Turkey	65.4067	89.7648	46.5504
Syria	112.698	150.4	79.9391
India	187.82	248.671	137.594
United Arab Emirates	88.1755	119.959	62.5337
Afghanistan	196.312	262.127	141.972
Yemen	120.337	161.042	85.0049
Bangladesh	167.165	225.292	120.161
Bhutan	48.7806	65.1991	34.5117
Burundi	31.6643	42.4738	22.3793
Ghana	85.1878	116.839	60.8179
Nepal	95.7548	130.623	67.9256
Pakistan	308.437	406.808	226.006
Angola	49.1804	66.9855	34.1127
Central African Republic	39.1705	53.2359	26.9069
Republic of Congo	40.0561	54.6269	27.6943
Gabon	37.2096	50.4639	25.1704
Equatorial Guinea	108.174	145.479	74.9941
Democratic Republic of the Congo	17.3294	24.0039	12.032
Comoros	82.6423	112.645	57.6342
Djibouti	83.583	112.78	59.5387
Eritrea	93.967	127.915	65.9127
Madagascar	45.9735	62.7544	31.9886
Ethiopia	222.529	294.173	158.172
Malawi	78.8144	105.842	55.7158
Mauritius	91.2051	123.356	64.1801
Zambia	75.9558	102.198	53.5239
Mozambique	95.6658	126.384	68.4228
Rwanda	30.813	41.9449	20.9316
Seychelles	93.4142	127.164	66.8104
South Africa	81.9962	108.631	57.8511
Namibia	79.1717	106.192	55.7323
Somalia	89.1979	119.818	63.1401
Uganda	50.4843	68.4463	35.4006
Botswana	68.9066	92.8149	48.968
Lesotho	98.161	131.911	68.7743
Tanzania	94.1918	127.304	66.8359
Swaziland	85.5038	114.196	59.8595
Zimbabwe	98.075	131.28	68.4582
Benin	126.058	168.69	90.6163
Liberia	94.2529	125.941	66.8086
Guinea	114.998	154.662	81.9885
Burkina Faso	104.518	141.525	74.6722
Cape Verde	83.1837	111.67	58.9015
Cameroon	70.7647	94.5823	49.999
Guinea-Bissau	74.8059	102.042	52.3462
The Gambia	144.068	194.059	103.635
Mali	161.617	218.047	117.288
Ivory Coast	103.058	138.631	73.2391
Chad	112.076	151.909	80.084
Mauritania	94.9377	129.813	67.148
Niger	135.401	184.018	96.1406
Nigeria	206.56	277.627	150.761
Senegal	74.1441	100.781	51.5224
Sao Tome and Principe	96.4588	131.716	69.0604
Sierra Leone	57.8378	78.4123	39.5056
Togo	105.575	141.982	74.8692
Bermuda	29.2134	39.8274	20.6828
American Samoa	88.6761	119.671	64.399
Cook Islands	102.445	138.249	73.5442
Principality of Monaco	19.0158	26.6218	13.1285
Greenland	18.1502	24.639	12.5352
Republic of Nauru	105.434	141.176	75.9757
Guam	90.5942	123.973	65.5715
Republic of Niue	92.7494	125.876	66.5741
Republic of San Marino	18.9319	26.1593	13.19
Nevis	33.2468	45.5719	23.5161
Northern Mariana Islands	88.9465	122.495	63.7652
Puerto Rico	28.7104	39.2767	20.1834
Republic of Palau	90.2697	122.371	64.9947
Tuvalu	108.12	145.905	77.8369
South Sudan	196.786	262.48	140.338
Tokelau	99.5787	133.836	71.9377
Virgin Islands, U.S.	30.9504	42.01	21.9049
Sudan	87.0847	117.776	61.447
Tobago	29.0863	39.3406	20.3478
Barbuda	32.1088	43.4262	22.7529
Nevis	33.2468	45.5719	23.5161
Grenadines	36.4217	49.3862	25.3989
