# Supplementary material for: Global, regional, and national burden of cataract: A comprehensive analysis and projections from 1990 to 2021
Source: PLoS One. 2025 Jun 23;20(6):e0326263. doi: 10.1371/journal.pone.0326263 (PMC12185006; doi:10.1371/journal.pone.0326263)
Supplement: S2 Table — (XLSX) [file pone.0326263.s004.xlsx]

## Sheet: Frontier data
	location_name	year	ASDR	Red_points	year	ASDR	SDI	frontier	EF	trend
1	Maldives	1990	69.2879	Lithuania	2021	30.6153	0.856484	8.94019	21.6751	Decrease
2	Peru	1991	174.914	Singapore	2021	22.8042	0.856098	8.94154	13.8626	Decrease
3	Mongolia	1990	60.7422	Denmark	2021	20.627	0.896424	8.93999	11.687	Decrease
4	Cuba	1990	69.0068	United Kingdom	2021	19.574	0.859	8.94046	10.6336	Decrease
5	Papua New Guinea	1990	224.758	Iceland	2021	19.2545	0.876362	8.94449	10.31	Decrease
6	Russian Federation	1990	32.2674	Blue_points
7	Montenegro	1990	19.9222	Somalia	2021	89.1979	0.0776881	89.1979	0	Decrease
8	Bolivia (Plurinational State of)	1990	144.084	Democratic Republic of the Congo	2021	17.3294	0.38318	15.6635	1.66582	Increase
9	Italy	1990	47.4061	Rwanda	2021	30.813	0.435589	15.6582	15.1549	Decrease
10	Yemen	1990	124.344	Burundi	2021	31.6643	0.289374	15.967	15.6974	Decrease
11	Turkmenistan	1991	142.669	Central African Republic	2021	39.1705	0.309168	15.6677	23.5028	Increase
12	Venezuela (Bolivarian Republic of)	1990	75.2265	Black_points
13	Andorra	1990	20.0151	Pakistan	2021	308.437	0.504029	15.6692	292.768	Decrease
14	Philippines	1991	148.754	Ethiopia	2021	222.529	0.358823	15.7191	206.81	Decrease
15	Sierra Leone	1990	75.2316	Nigeria	2021	206.56	0.503391	15.6577	190.903	Decrease
16	Ghana	1991	80.7966	Cambodia	2021	199.265	0.473621	15.6672	183.598	Decrease
17	Chile	1990	55.2064	Afghanistan	2021	196.312	0.3372	15.6669	180.645	Decrease
18	Central African Republic	1990	36.5907	South Sudan	2021	196.786	0.278371	16.5507	180.236	Decrease
19	Kuwait	1990	118.701	Myanmar	2021	194.69	0.533901	15.6638	179.026	Decrease
20	Democratic Republic of the Congo	1991	15.6714	Oman	2021	186.598	0.773392	9.09328	177.504	Decrease
21	Samoa	1990	131.428	Saudi Arabia	2021	182.845	0.815143	8.98151	173.864	Decrease
22	Libya	1991	176.141	India	2021	187.82	0.575402	15.6738	172.146	Decrease
23	Brazil	1991	93.2724	Papua New Guinea	2021	185.669	0.417797	15.6634	170.005	Decrease
24	Dominica	1990	47.9402	Indonesia	2021	163.216	0.656868	11.4147	151.801	Decrease
25	Lesotho	1990	138.647	Bangladesh	2021	167.165	0.492421	15.6531	151.512	Decrease
26	Vanuatu	1992	102.428	Mali	2021	161.617	0.26858	17.1698	144.448	Decrease
27	Solomon Islands	1991	159.611	Gambia	2021	144.068	0.409714	15.6623	128.406	Decrease
28	Romania	1991	22.2447
29	American Samoa	1990	114.456
30	Brunei Darussalam	1992	21.3247
31	Tonga	1991	79.0839
32	Myanmar	1990	302.335
33	Cook Islands	1991	149.451
34	Ecuador	1990	84.1689
35	Malta	1991	21.6415
36	China	1992	61.1556
37	Madagascar	1990	60.3758
38	Gambia	1990	182.174
39	Thailand	1992	138.462
40	Togo	1990	105.642
41	Tokelau	1991	140.913
42	Poland	1990	21.1191
43	South Africa	1991	117.065
44	Slovakia	1992	20.4296
45	Tajikistan	1990	80.7781
46	Austria	1990	21.1038
47	Luxembourg	1990	20.9691
48	Ukraine	1990	39.0275
49	Bermuda	1990	38.6801
50	Sri Lanka	1991	129.6
51	Grenada	1991	52.7133
52	Uzbekistan	1991	77.753
53	Guam	1992	108.827
54	Tuvalu	1992	150.95
55	Afghanistan	1991	242.434
56	Lebanon	1990	178.616
57	Mozambique	1992	120.092
58	Paraguay	1991	117.321
59	Brazil	1990	99.0241
60	Saint Kitts and Nevis	1990	48.8198
61	Costa Rica	1992	82.7949
62	Timor-Leste	1992	168.641
63	Netherlands	1991	16.1251
64	Eswatini	1991	122.816
65	San Marino	1991	20.2157
66	Peru	1990	170.139
67	Democratic People's Republic of Korea	1992	23.3276
68	Turkmenistan	1990	142.802
69	Congo	1990	57.7282
70	Greenland	1991	20.0312
71	Serbia	1991	21.5402
72	Guinea	1991	123.39
73	Uruguay	1990	14.4251
74	Mauritius	1991	125.881
75	Denmark	1992	22.0046
76	Albania	1992	24.1091
77	Slovenia	1992	19.3444
78	Solomon Islands	1990	161.194
79	Belgium	1990	21.3777
80	Philippines	1990	149.397
81	China	1991	63.5463
82	Morocco	1991	133.896
83	Puerto Rico	1990	38.7313
84	Japan	1992	17.9324
85	Bangladesh	1992	218.785
86	Malawi	1990	121.425
87	Colombia	1991	83.5426
88	Libya	1990	180.752
89	Zimbabwe	1992	128.413
90	Rwanda	1992	47.7857
91	Cyprus	1991	21.3317
92	Gabon	1992	57.2671
93	Palestine	1992	198.722
94	Portugal	1992	22.505
95	Namibia	1990	116.351
96	Grenada	1990	53.9527
97	Norway	1992	17.8132
98	Romania	1990	22.3231
99	Paraguay	1990	118.94
100	Belgium	1991	21.2832
101	Brunei Darussalam	1991	21.6498
102	Sudan	1991	148.211
103	Haiti	1992	76.555
104	Taiwan (Province of China)	1992	9.52406
105	United States Virgin Islands	1992	39.4148
106	United States of America	1992	17.6596
107	Finland	1992	19.0884
108	Vanuatu	1991	103.155
109	Timor-Leste	1991	172.33
110	Guinea-Bissau	1991	79.4306
111	Qatar	1992	134.573
112	El Salvador	1992	91.0552
113	Mauritius	1990	127.558
114	China	1990	66.9698
115	Mozambique	1991	121.525
116	Canada	1991	17.2916
117	Algeria	1992	152.979
118	Costa Rica	1991	83.3482
119	Dominican Republic	1990	52.8206
120	San Marino	1990	20.2519
121	Jamaica	1992	45.0984
122	Liberia	1992	130.091
123	Bangladesh	1991	232.717
124	Guyana	1991	56.5194
125	Democratic Republic of the Congo	1990	15.6531
126	Bhutan	1992	86.8757
127	France	1993	21.7042
128	Cook Islands	1990	153.788
129	Bosnia and Herzegovina	1992	23.7831
130	Palestine	1991	202.261
131	Gabon	1991	58.1744
132	Ghana	1990	76.9211
133	Guam	1991	108.928
134	Albania	1991	24.0739
135	Tonga	1990	80.4558
136	Equatorial Guinea	1990	311.615
137	Equatorial Guinea	1991	309.452
138	Somalia	1992	99.0053
139	Slovenia	1991	19.3804
140	Oman	1992	241.835
141	Mali	1992	186.03
142	Afghanistan	1990	243.1
143	Liberia	1991	130.148
144	Sudan	1992	145.502
145	Tuvalu	1991	153.792
146	Uzbekistan	1990	77.8568
147	Republic of Korea	1993	24.2091
148	Slovakia	1990	20.6924
149	Armenia	1992	72.2084
150	Singapore	1992	26.2145
151	Guinea	1990	121.322
152	Bhutan	1991	88.4107
153	Burundi	1992	38.2917
154	Algeria	1991	154.755
155	Thailand	1991	140.637
156	Democratic People's Republic of Korea	1991	23.53
157	Malta	1990	21.7639
158	Viet Nam	1992	124.153
159	Morocco	1990	135.193
160	Guatemala	1993	95.5363
161	Saudi Arabia	1993	352.547
162	Finland	1991	19.1864
163	Sri Lanka	1990	131.193
164	Saint Lucia	1993	46.6363
165	Bahrain	1993	134.881
166	Cyprus	1990	21.5419
167	Democratic People's Republic of Korea	1990	23.7712
168	Denmark	1991	22.0708
169	Benin	1992	107.218
170	Taiwan (Province of China)	1991	9.57125
171	Serbia	1990	21.613
172	Republic of Korea	1992	24.7579
173	Zimbabwe	1991	129.714
174	Azerbaijan	1992	73.8411
175	Portugal	1991	22.6892
176	Mozambique	1990	122.862
177	Brunei Darussalam	1990	22.0373
178	South Africa	1990	117.234
179	Vanuatu	1990	103.955
180	Slovakia	1991	20.5466
181	Sudan	1990	151.28
182	Greenland	1990	19.966
183	Seychelles	1992	126.312
184	Spain	1993	45.7983
185	Bahrain	1992	137.017
186	Thailand	1990	142.951
187	Viet Nam	1991	125.121
188	Monaco	1992	20.2573
189	Jamaica	1991	45.6728
190	Tokelau	1990	142.915
191	El Salvador	1991	93.1288
192	India	1992	273.405
193	Japan	1991	18.1116
194	Haiti	1991	77.5701
195	Norway	1991	17.8824
196	Bulgaria	1992	11.4147
197	Syrian Arab Republic	1992	168.71
198	Eswatini	1990	124.032
199	Oman	1991	239.328
200	Mali	1991	181.61
201	United States of America	1991	17.7681
202	Rwanda	1991	47.9535
203	Netherlands	1990	16.0886
204	Costa Rica	1990	83.866
205	Colombia	1990	84.6585
206	Cambodia	1992	337.836
207	Canada	1990	17.3377
208	Fiji	1992	160.46
209	Croatia	1992	20.2125
210	Gabon	1990	59.0475
211	Denmark	1990	22.1543
212	Germany	1992	20.0388
213	Honduras	1992	61.5178
214	Estonia	1992	25.8806
215	Spain	1992	46.1503
216	France	1992	21.7789
217	Saint Lucia	1992	47.6474
218	Bhutan	1990	90.044
219	Qatar	1991	137.136
220	Uganda	1992	55.5646
221	Kazakhstan	1992	70.4407
222	Guinea-Bissau	1990	77.4959
223	Albania	1990	24.0504
224	Tuvalu	1990	156.701
225	Mauritania	1992	124.847
226	Bahamas	1992	41.1781
227	Slovenia	1990	19.4254
228	Mauritania	1991	125.458
229	Timor-Leste	1990	176.047
230	Japan	1990	18.3343
231	Egypt	1992	141.15
232	Guam	1990	109.031
233	Bangladesh	1990	248.226
234	Sweden	1992	12.6203
235	Guyana	1990	57.3836
236	Antigua and Barbuda	1992	43.0872
237	Republic of Korea	1990	26.0923
238	Belarus	1992	38.084
239	Norway	1990	17.9616
240	Finland	1990	19.2329
241	Greece	1992	23.144
242	Fiji	1991	162.586
243	Seychelles	1991	128.027
244	Palestine	1990	206.359
245	United States of America	1990	17.8951
246	Rwanda	1990	48.0996
247	Burundi	1991	38.2411
248	Guatemala	1991	100.168
249	Haiti	1990	78.6155
250	Armenia	1991	72.4817
251	Republic of Korea	1991	25.3982
252	Guatemala	1992	97.7798
253	Egypt	1991	139.415
254	Singapore	1991	26.5453
255	Bulgaria	1991	11.5365
256	Australia	1992	20.7768
257	Somalia	1991	99.0752
258	Mali	1990	177.029
259	Honduras	1991	62.3534
260	Indonesia	1993	231.768
261	Oman	1990	235.997
262	Seychelles	1990	129.804
263	Djibouti	1992	118.11
264	India	1991	277.979
265	Cameroon	1992	86.4467
266	Marshall Islands	1992	143.374
267	Bulgaria	1990	11.6492
268	Nigeria	1992	239.573
269	Indonesia	1992	231.479
270	Belarus	1991	38.3104
271	Armenia	1990	72.7736
272	Taiwan (Province of China)	1990	9.62486
273	United States Virgin Islands	1991	40.0953
274	Zimbabwe	1990	130.973
275	Jamaica	1990	46.1823
276	Suriname	1992	80.8955
277	Niue	1992	123.965
278	Lithuania	1992	36.377
279	Pakistan	1992	363.837
280	Azerbaijan	1991	74.2991
281	Iran (Islamic Republic of)	1992	109.882
282	Lao People's Democratic Republic	1992	51.8296
283	Ireland	1992	21.2761
284	Saudi Arabia	1992	361.789
285	United Republic of Tanzania	1992	115.438
286	Sweden	1991	12.722
287	Singapore	1990	26.9172
288	Bahrain	1990	140.928
289	Georgia	1992	67.0445
290	France	1991	21.8248
291	Cambodia	1991	339.859
292	Antigua and Barbuda	1991	43.6062
293	Switzerland	1992	19.6787
294	Guatemala	1990	102.697
295	France	1990	21.8475
296	Benin	1991	103.382
297	Cameroon	1991	86.5814
298	Algeria	1990	156.67
299	El Salvador	1990	95.0955
300	India	1990	283.047
301	Portugal	1990	22.9435
302	Burundi	1990	38.1179
303	Saint Vincent and the Grenadines	1992	50.9429
304	Qatar	1990	139.669
305	Estonia	1991	26.0096
306	Iceland	1992	19.1795
307	Bosnia and Herzegovina	1991	23.6442
308	Djibouti	1991	118.734
309	Uganda	1991	55.9192
310	Mexico	1992	98.1065
311	Nauru	1992	130.274
312	Saint Lucia	1991	48.6986
313	Bahrain	1991	138.977
314	Latvia	1992	36.1567
315	Switzerland	1991	19.6944
316	Comoros	1992	115.856
317	Cuba	1993	66.6579
318	Barbados	1992	17.4423
319	Spain	1990	47.0745
320	Saudi Arabia	1990	381.522
321	Nicaragua	1992	98.9395
322	Saint Lucia	1990	49.8592
323	Czechia	1993	19.3086
324	Pakistan	1991	354.631
325	Belize	1992	52.759
326	Spain	1991	46.5415
327	Eritrea	1992	134.91
328	Belarus	1990	38.4909
329	Nepal	1990	127.748
330	Marshall Islands	1991	145.496
331	Mexico	1991	98.4644
332	Italy	1992	46.8315
333	Nicaragua	1991	100.702
334	Tunisia	1992	146.862
335	Iraq	1992	164.81
336	Hungary	1992	34.0692
337	Australia	1991	20.8429
338	Syrian Arab Republic	1991	172.243
339	Tunisia	1991	149.908
340	Comoros	1990	118.314
341	Burkina Faso	1992	92.748
342	Maldives	1992	66.7337
343	Saint Vincent and the Grenadines	1991	51.8673
344	Iraq	1991	165.841
345	New Zealand	1992	24.3545
346	Niue	1991	125.514
347	Nepal	1992	131.308
348	Saint Vincent and the Grenadines	1990	52.7953
349	Germany	1990	20.154
350	Azerbaijan	1990	74.6998
351	Niger	1992	130.237
352	Nepal	1991	129.841
353	Somalia	1990	99.134
354	Pakistan	1990	344.364
355	United Kingdom	1992	21.8827
356	Georgia	1990	67.6123
357	Hungary	1991	34.3129
358	Kazakhstan	1991	70.8191
359	Russian Federation	1992	31.8656
360	Honduras	1990	63.0147
361	Monaco	1991	20.3358
362	Lithuania	1991	36.4895
363	Georgia	1993	66.96
364	Kiribati	1993	147.164
365	Germany	1991	20.1172
366	Ireland	1991	21.3615
367	Iran (Islamic Republic of)	1991	109.842
368	Benin	1990	99.3152
369	Chad	1991	116.137
370	Palau	1992	115.047
371	Jordan	1992	63.4777
372	Greece	1991	23.2761
373	United Kingdom	1991	21.9287
374	Nauru	1991	130.659
375	Belize	1991	53.8421
376	Antigua and Barbuda	1990	44.1068
377	Ethiopia	1992	242.826
378	Suriname	1991	81.5247
379	Czechia	1990	19.9658
380	Comoros	1991	117.03
381	Nauru	1990	131.247
382	Liberia	1990	130.13
383	Trinidad and Tobago	1992	41.2323
384	Bosnia and Herzegovina	1990	23.5452
385	Syrian Arab Republic	1990	175.897
386	T鐪塺kiye	1992	92.554
387	Latvia	1991	36.4423
388	Viet Nam	1990	126.091
389	Czechia	1991	19.6935
390	Nigeria	1991	238.706
391	Australia	1990	20.9166
392	Djibouti	1990	119.397
393	Barbados	1991	17.6442
394	Panama	1992	130.807
395	Eritrea	1991	136.362
396	Egypt	1990	137.263
397	C涔坱e d'Ivoire	1992	85.3961
398	Lao People's Democratic Republic	1990	52.5847
399	Chad	1992	116.079
400	Senegal	1992	98.1399
401	Iraq	1990	166.796
402	Burkina Faso	1990	72.9014
403	Indonesia	1990	230.301
404	Bahamas	1991	41.3009
405	New Zealand	1991	24.4406
406	Dominica	1992	46.5143
407	Cambodia	1990	341.485
408	South Sudan	1990	272.041
409	Nicaragua	1990	102.506
410	Chile	1992	53.7604
411	Namibia	1992	114.325
412	Georgia	1991	67.4104
413	South Sudan	1992	274.186
414	United Arab Emirates	1991	131.196
415	American Samoa	1992	112.178
416	Lebanon	1991	175.385
417	United Arab Emirates	1992	128.338
418	Kyrgyzstan	1992	71.9706
419	Kiribati	1992	148.195
420	Czechia	1992	19.4949
421	Niger	1990	129.111
422	United Republic of Tanzania	1990	116.48
423	Bermuda	1992	37.7467
424	Mongolia	1992	58.9162
425	Malaysia	1993	202.277
426	Niger	1991	129.708
427	Malaysia	1992	205.12
428	South Sudan	1991	273.455
429	Lao People's Democratic Republic	1991	52.1926
430	Cook Islands	1992	145.567
431	American Samoa	1991	113.285
432	Iran (Islamic Republic of)	1990	109.563
433	Montenegro	1992	20.1057
434	Saudi Arabia	1991	371.448
435	Tajikistan	1992	79.776
436	Bermuda	1991	38.1943
437	Angola	1992	79.0077
438	Kyrgyzstan	1990	73.009
439	North Macedonia	1993	21.8205
440	Bosnia and Herzegovina	1993	23.8277
441	Philippines	1992	147.828
442	Senegal	1991	99.4233
443	Republic of Moldova	1993	68.961
444	Burkina Faso	1991	83.3025
445	Uganda	1990	56.4363
446	Samoa	1991	130.002
447	Ireland	1990	21.4213
448	Kenya	1992	178.847
449	Samoa	1992	128.55
450	United Republic of Tanzania	1991	116.007
451	Iceland	1990	19.2789
452	Bolivia (Plurinational State of)	1993	138.524
453	Luxembourg	1992	20.8162
454	Angola	1991	79.7376
455	Kazakhstan	1990	71.2262
456	Sierra Leone	1992	74.9322
457	Botswana	1992	97.6851
458	Zambia	1992	101.838
459	Latvia	1990	36.7079
460	Uzbekistan	1992	77.6604
461	Ecuador	1992	82.4688
462	Andorra	1992	19.8451
463	Sweden	1990	12.7977
464	Lithuania	1990	36.616
465	Cambodia	1993	335.13
466	Sao Tome and Principe	1992	135.868
467	Micronesia (Federated States of)	1993	142.536
468	El Salvador	1993	88.9534
469	Estonia	1990	26.1468
470	Ghana	1992	84.4132
471	Malawi	1992	116.205
472	Ethiopia	1990	247.033
473	Qatar	1993	131.883
474	Poland	1992	20.9835
475	Trinidad and Tobago	1990	42.0714
476	Andorra	1991	19.9294
477	Senegal	1990	100.87
478	Barbados	1990	17.8641
479	Algeria	1993	151.189
480	Kenya	1991	183.755
481	Eswatini	1992	121.717
482	Jordan	1991	64.8559
483	Panama	1991	131.895
484	Papua New Guinea	1992	231.904
485	Cabo Verde	1992	123.457
486	Croatia	1991	20.181
487	India	1993	269.196
488	Indonesia	1991	230.961
489	Northern Mariana Islands	1992	103.762
490	Kiribati	1990	150.646
491	Marshall Islands	1990	147.585
492	Republic of Moldova	1992	69.3706
493	Lesotho	1992	136.679
494	Armenia	1993	71.9035
495	Argentina	1993	34.3889
496	Trinidad and Tobago	1991	41.6354
497	T鐪塺kiye	1991	94.6047
498	Puerto Rico	1992	37.9477
499	Uruguay	1992	14.1184
500	Dominica	1991	47.2483
501	Northern Mariana Islands	1991	104.705
502	Lebanon	1992	172.161
503	Ethiopia	1991	244.85
504	Chad	1990	116.01
505	Somalia	1993	99.0316
506	Malaysia	1990	210.724
507	Ukraine	1992	38.8599
508	Italy	1991	47.1349
509	Tonga	1992	77.8198
510	Saint Kitts and Nevis	1992	46.8702
511	Gambia	1991	181.328
512	Belgium	1992	21.1709
513	Fiji	1990	165.124
514	New Zealand	1990	24.6003
515	Hungary	1990	34.5549
516	Kiribati	1991	149.51
517	Turkmenistan	1992	142.357
518	Mali	1993	190.034
519	Eritrea	1990	138.051
520	Ecuador	1991	83.2121
521	Niue	1990	127.171
522	Iceland	1991	19.2296
523	Togo	1992	109.839
524	United States Virgin Islands	1990	40.8263
525	Russian Federation	1991	32.0547
526	North Macedonia	1990	22.039
527	Myanmar	1992	314.661
528	Republic of Moldova	1990	70.2677
529	T鐪塺kiye	1990	96.8785
530	Monaco	1990	20.3809
531	Bahamas	1990	41.4105
532	Northern Mariana Islands	1990	105.821
533	Greece	1990	23.398
534	Bulgaria	1993	11.3247
535	Cameroon	1990	86.8657
536	Gambia	1992	180.093
537	Fiji	1993	158.765
538	Kyrgyzstan	1993	71.581
539	Cabo Verde	1990	125.051
540	Chile	1991	54.4866
541	Sierra Leone	1991	75.0683
542	Azerbaijan	1993	73.5779
543	Yemen	1993	133.323
544	C涔坱e d'Ivoire	1991	72.0884
545	Palau	1991	116.487
546	Palau	1990	118.014
547	Sao Tome and Principe	1990	137.194
548	Malawi	1991	118.763
549	Croatia	1990	20.1912
550	China	1993	59.6275
551	Mauritania	1990	126.255
552	Israel	1993	21.0795
553	Zambia	1990	102.496
554	Paraguay	1992	115.755
555	Montenegro	1991	19.9988
556	Myanmar	1991	309.275
557	Solomon Islands	1992	158.248
558	Belize	1990	54.9097
559	Nigeria	1990	237.751
560	Maldives	1991	68.1358
561	Singapore	1993	25.8828
562	Mauritania	1993	124.078
563	Dominican Republic	1992	51.5998
564	Romania	1992	22.0642
565	Micronesia (Federated States of)	1990	147.953
566	Argentina	1990	35.7052
567	Mongolia	1991	59.7549
568	Micronesia (Federated States of)	1992	144.307
569	Venezuela (Bolivarian Republic of)	1993	68.9322
570	North Macedonia	1992	21.9185
571	Austria	1991	21.0402
572	Togo	1991	107.874
573	Guinea-Bissau	1992	81.2734
574	Papua New Guinea	1991	228.505
575	Germany	1993	19.9644
576	Pakistan	1994	376.627
577	Lesotho	1991	137.783
578	Syrian Arab Republic	1993	165.277
579	Burundi	1993	38.2909
580	Sri Lanka	1992	128.143
581	San Marino	1992	20.137
582	Kyrgyzstan	1991	72.4402
583	United Kingdom	1990	21.9811
584	Egypt	1993	142.507
585	Peru	1993	182.042
586	Sao Tome and Principe	1991	136.624
587	Malta	1992	21.5564
588	Kuwait	1993	115.594
589	North Macedonia	1991	21.9768
590	Tajikistan	1991	80.2125
591	Congo	1991	57.1536
592	Namibia	1991	115.37
593	Netherlands	1992	16.1171
594	Croatia	1993	20.1753
595	Austria	1992	20.9447
596	Uganda	1994	54.9351
597	Sweden	1993	12.5746
598	Congo	1992	56.4987
599	Israel	1990	21.3684
600	Colombia	1992	82.3898
601	Antigua and Barbuda	1993	42.5646
602	Saint Vincent and the Grenadines	1993	50.036
603	Australia	1994	20.5629
604	Kuwait	1992	116.741
605	Canada	1992	17.2715
606	Switzerland	1990	19.7351
607	Estonia	1993	25.7365
608	Benin	1993	110.606
609	Mexico	1990	98.7498
610	Botswana	1991	98.5676
611	Argentina	1992	34.813
612	Switzerland	1994	19.5684
613	Belarus	1993	37.8886
614	Hungary	1995	33.3648
615	Serbia	1992	21.4299
616	Nigeria	1994	241.014
617	Grenada	1992	51.5903
618	Burkina Faso	1993	100.871
619	Bahamas	1993	41.0158
620	Pakistan	1993	371.342
621	Morocco	1992	132.733
622	Ukraine	1991	38.8932
623	Honduras	1993	60.6592
624	Uganda	1993	55.1864
625	Cameroon	1993	86.3481
626	Suriname	1994	79.4171
627	Comoros	1993	114.668
628	Niger	1993	130.661
629	New Zealand	1995	23.949
630	Mexico	1994	96.9603
631	Ireland	1995	21.1044
632	Niue	1994	121.157
633	Switzerland	1993	19.5939
634	Jordan	1990	66.4003
635	Uruguay	1991	14.2505
636	Greece	1993	23.0435
637	Marshall Islands	1993	141.44
638	Iran (Islamic Republic of)	1993	109.695
639	Zambia	1991	102.183
640	Nigeria	1993	240.365
641	Suriname	1990	82.2447
642	Lithuania	1993	36.1967
643	Bolivia (Plurinational State of)	1991	142.325
644	Malaysia	1991	207.925
645	Suriname	1993	80.1783
646	Tunisia	1993	143.85
647	Belize	1993	51.8378
648	Kazakhstan	1993	70.0985
649	Bolivia (Plurinational State of)	1992	140.405
650	Tunisia	1990	153.071
651	Hungary	1993	33.787
652	Georgia	1994	66.7795
653	Cyprus	1992	21.1192
654	Australia	1993	20.672
655	Venezuela (Bolivarian Republic of)	1991	72.9748
656	Argentina	1991	35.238
657	Cabo Verde	1991	124.281
658	Central African Republic	1991	36.5879
659	Belize	1995	50.3112
660	Haiti	1993	75.4805
661	Yemen	1992	130.57
662	Israel	1991	21.2356
663	Lao People's Democratic Republic	1993	51.5241
664	Mexico	1993	97.5845
665	Israel	1992	21.1538
666	United Kingdom	1993	21.8376
667	Iraq	1995	160.696
668	Ethiopia	1995	238.456
669	T鐪塺kiye	1994	89.3654
670	Iceland	1993	19.1153
671	Micronesia (Federated States of)	1991	146.063
672	Antigua and Barbuda	1994	42.0122
673	Angola	1990	80.4184
674	Cuba	1992	67.3725
675	Dominican Republic	1991	52.2095
676	Guyana	1992	55.629
677	Republic of Moldova	1991	69.826
678	Ireland	1993	21.1976
679	Greenland	1992	20.091
680	Kenya	1990	188.687
681	Panama	1994	128.232
682	Cuba	1991	68.1965
683	United Republic of Tanzania	1993	114.563
684	Madagascar	1992	59.7766
685	Afghanistan	1992	242.199
686	Equatorial Guinea	1992	305.979
687	American Samoa	1993	111.088
688	C涔坱e d'Ivoire	1990	57.5881
689	Libya	1993	167.572
690	Brazil	1993	84.0168
691	T鐪塺kiye	1995	88.4148
692	Latvia	1993	35.8893
693	Trinidad and Tobago	1993	40.7898
694	Luxembourg	1991	20.9124
695	Chad	1995	115.644
696	Nicaragua	1993	97.2236
697	Papua New Guinea	1995	236.573
698	New Zealand	1993	24.2347
699	Andorra	1995	19.7428
700	Italy	1995	45.8058
701	Panama	1995	126.71
702	Russian Federation	1993	31.7166
703	Chile	1995	52.0738
704	Central African Republic	1992	36.5611
705	Dominica	1993	45.8453
706	Niger	1994	130.857
707	Mongolia	1993	58.1126
708	Montenegro	1994	20.1678
709	Barbados	1993	17.2561
710	American Samoa	1995	108.975
711	Papua New Guinea	1993	234.571
712	Maldives	1993	65.3521
713	Madagascar	1991	60.0859
714	Botswana	1990	99.4096
715	Venezuela (Bolivarian Republic of)	1992	70.7961
716	Indonesia	1994	231.857
717	Kenya	1995	165.538
718	United Arab Emirates	1993	125.638
719	Kuwait	1991	117.792
720	Panama	1993	129.57
721	Egypt	1994	143.376
722	Jordan	1993	62.2557
723	Ecuador	1995	79.9825
724	Chile	1993	53.1128
725	Panama	1990	132.946
726	Nepal	1993	132.114
727	Montenegro	1995	20.2138
728	Italy	1993	46.5025
729	Montenegro	1993	20.159
730	Libya	1992	171.773
731	Lesotho	1995	133.69
732	Lebanon	1995	162.795
733	Chile	1994	52.5308
734	Iraq	1993	163.479
735	American Samoa	1994	109.943
736	Myanmar	1995	321.29
737	Senegal	1995	96.3565
738	Senegal	1994	96.6343
739	United Arab Emirates	1990	134.421
740	Thailand	1993	136.435
741	T鐪塺kiye	1993	90.7952
742	Sao Tome and Principe	1993	134.989
743	Saint Kitts and Nevis	1991	47.8258
744	Myanmar	1993	318.603
745	C涔坱e d'Ivoire	1994	104.927
746	Tajikistan	1993	79.5244
747	Romania	1994	21.826
748	Samoa	1993	127.317
749	Luxembourg	1995	20.5961
750	Austria	1993	20.8714
751	Denmark	1993	21.9381
752	Sierra Leone	1994	75.0273
753	Solomon Islands	1993	156.873
754	Solomon Islands	1995	154.468
755	Mongolia	1994	57.4434
756	Sierra Leone	1995	75.0302
757	Bermuda	1995	36.398
758	Democratic Republic of the Congo	1992	15.7474
759	Dominican Republic	1993	50.9998
760	Sierra Leone	1993	74.9084
761	Andorra	1993	19.7915
762	Ukraine	1993	38.722
763	Dominica	1995	44.5322
764	Slovakia	1993	20.31
765	Samoa	1995	124.753
766	Poland	1994	20.8713
767	San Marino	1994	20.0227
768	Namibia	1995	111.479
769	Congo	1994	55.2602
770	Monaco	1993	20.2121
771	Namibia	1994	112.438
772	Sri Lanka	1995	124.977
773	Turkmenistan	1993	142.135
774	Brazil	1992	88.2422
775	Argentina	1994	34.0727
776	Senegal	1993	97.2186
777	Congo	1995	54.7954
778	Guinea	1992	125.132
779	Peru	1992	178.992
780	Cyprus	1993	20.9571
781	Poland	1993	20.9252
782	Lebanon	1993	168.937
783	Bermuda	1993	37.2677
784	Ecuador	1993	81.6954
785	Yemen	1991	127.464
786	Comoros	1994	113.49
787	Maldives	1994	63.7591
788	Uruguay	1993	13.9784
789	Tonga	1993	76.691
790	Uruguay	1994	13.8529
791	Estonia	1994	25.5557
792	Democratic People's Republic of Korea	1993	23.1069
793	Belgium	1994	21.0211
794	Mauritius	1992	124.217
795	South Africa	1992	116.802
796	United Republic of Tanzania	1994	113.487
797	United States of America	1993	17.5526
798	Syrian Arab Republic	1994	162.004
799	Bolivia (Plurinational State of)	1994	136.643
800	South Sudan	1993	274.449
801	Cook Islands	1993	142.019
802	Ghana	1993	87.6211
803	Congo	1993	55.8545
804	Cook Islands	1994	138.981
805	Brunei Darussalam	1993	21.0334
806	Colombia	1995	78.8493
807	Nauru	1993	129.98
808	Gambia	1995	176.107
809	Romania	1995	21.747
810	Philippines	1993	146.832
811	Togo	1994	112.936
812	Taiwan (Province of China)	1993	9.45541
813	Vanuatu	1993	101.682
814	Luxembourg	1993	20.7304
815	Republic of Moldova	1994	68.7196
816	Belgium	1993	21.0961
817	Namibia	1993	113.441
818	China	1994	58.8252
819	Eswatini	1994	119.575
820	Democratic People's Republic of Korea	1994	22.9019
821	Sao Tome and Principe	1995	133.046
822	Kyrgyzstan	1994	71.4391
823	Togo	1995	113.805
824	Equatorial Guinea	1995	288.877
825	Guyana	1993	54.7409
826	Netherlands	1995	16.0439
827	Romania	1993	21.9677
828	Democratic People's Republic of Korea	1995	22.741
829	Czechia	1994	19.1317
830	Republic of Moldova	1996	68.3459
831	Eswatini	1995	118.521
832	Norway	1993	17.7687
833	North Macedonia	1995	21.6279
834	Belgium	1995	20.9643
835	Bermuda	1994	36.7757
836	Burkina Faso	1994	106.988
837	Tuvalu	1994	146.052
838	Sao Tome and Principe	1994	134.045
839	Morocco	1995	129.132
840	Cuba	1995	65.4689
841	Turkmenistan	1994	141.908
842	Serbia	1993	21.4186
843	Grenada	1993	50.4496
844	Kyrgyzstan	1995	71.3027
845	Portugal	1995	22.0379
846	Timor-Leste	1995	159.4
847	Finland	1995	18.8878
848	Serbia	1994	21.3559
849	Afghanistan	1995	243.636
850	Sri Lanka	1993	126.842
851	Philippines	1994	145.863
852	Togo	1993	111.592
853	Slovenia	1995	19.2128
854	Canada	1994	17.1945
855	Jamaica	1993	44.5189
856	Uzbekistan	1993	77.4341
857	Guinea-Bissau	1993	82.9391
858	Malta	1993	21.4608
859	Afghanistan	1994	242.93
860	Republic of Moldova	1995	68.5093
861	Argentina	1996	33.3737
862	Cabo Verde	1993	122.406
863	Slovenia	1993	19.296
864	Palestine	1993	195.852
865	El Salvador	1995	84.9457
866	Bolivia (Plurinational State of)	1995	134.836
867	Guam	1994	108.385
868	Netherlands	1993	16.0899
869	Rwanda	1995	47.0297
870	Eswatini	1993	120.661
871	Peru	1994	183.789
872	Greenland	1993	20.1462
873	Italy	1996	45.3478
874	Paraguay	1993	114.063
875	India	1995	261.741
876	Nepal	1994	132.181
877	Argentina	1995	33.7394
878	Afghanistan	1993	242.506
879	Tokelau	1992	139.018
880	Taiwan (Province of China)	1995	9.35835
881	Canada	1993	17.2224
882	Viet Nam	1995	121.65
883	Chile	1996	51.6047
884	Mozambique	1995	115.728
885	Armenia	1995	71.3309
886	Algeria	1994	149.52
887	Timor-Leste	1993	165.291
888	Jamaica	1995	43.4325
889	Guam	1993	108.615
890	Algeria	1995	147.783
891	Colombia	1994	80.0457
892	Denmark	1994	21.9098
893	Colombia	1993	81.1659
894	Myanmar	1996	319.654
895	Mongolia	1996	56.4005
896	Bangladesh	1993	208.049
897	Taiwan (Province of China)	1994	9.40443
898	Costa Rica	1993	82.1192
899	Japan	1993	17.7628
900	Tajikistan	1996	79.5247
901	Burundi	1994	38.2005
902	Albania	1993	24.0117
903	Nauru	1994	129.722
904	Liberia	1994	129.502
905	Belarus	1994	37.7233
906	Bahamas	1994	40.7802
907	Cameroon	1994	86.2712
908	Qatar	1995	126.319
909	Kuwait	1995	113.41
910	Lebanon	1996	159.712
911	Bhutan	1994	83.8392
912	Viet Nam	1993	123.259
913	Bhutan	1995	82.4302
914	Oman	1995	243.782
915	Cuba	1996	64.9412
916	Monaco	1994	20.1966
917	Austria	1996	20.6566
918	Fiji	1995	156.573
919	Bhutan	1993	85.2468
920	Poland	1996	20.7907
921	Madagascar	1996	58.8503
922	Pakistan	1995	378.606
923	Portugal	1993	22.332
924	Honduras	1995	58.9469
925	Cambodia	1995	328.499
926	Namibia	1996	110.593
927	China	1995	58.6002
928	Kiribati	1994	146.189
929	Central African Republic	1996	36.7212
930	Belarus	1995	37.636
931	Malawi	1996	108.809
932	South Sudan	1994	274.342
933	Madagascar	1995	59.0995
934	Egypt	1995	143.595
935	Finland	1993	19.0377
936	Germany	1994	19.8835
937	Burundi	1995	38.1042
938	Seychelles	1995	121.583
939	Malaysia	1995	196.591
940	Monaco	1995	20.1327
941	Ghana	1996	93.8863
942	Turkmenistan	1996	141.528
943	Morocco	1993	131.433
944	Switzerland	1995	19.5268
945	Azerbaijan	1995	73.2335
946	Mexico	1995	96.2319
947	Sri Lanka	1997	125.252
948	Peru	1995	184.1
949	Cyprus	1996	20.5694
950	Cameroon	1995	86.1633
951	Democratic People's Republic of Korea	1996	22.6331
952	Greenland	1994	20.17
953	Zambia	1995	100.781
954	Serbia	1996	21.2697
955	Greenland	1995	20.1136
956	Latvia	1994	35.7119
957	Cambodia	1994	332.025
958	Libya	1995	160.328
959	Uzbekistan	1997	76.4402
960	Lao People's Democratic Republic	1995	51.0091
961	Syrian Arab Republic	1995	158.983
962	Eswatini	1996	117.57
963	Saint Vincent and the Grenadines	1994	49.2135
964	France	1994	21.6204
965	Iran (Islamic Republic of)	1995	108.765
966	Latvia	1995	35.5752
967	Bulgaria	1994	11.2628
968	Togo	1996	114.375
969	Mali	1995	195.775
970	Brunei Darussalam	1995	20.5957
971	Guinea-Bissau	1996	86.7884
972	Greenland	1996	20.1749
973	Palestine	1996	191.337
974	China	1996	60.3913
975	Zambia	1993	101.415
976	Djibouti	1995	116.178
977	Mauritania	1994	123.261
978	Marshall Islands	1995	138.013
979	Viet Nam	1996	120.913
980	Cyprus	1997	20.48
981	Bangladesh	1996	199.466
982	Netherlands	1997	15.9233
983	Grenada	1996	47.4491
984	Bosnia and Herzegovina	1996	23.6622
985	Gabon	1996	53.9855
986	Germany	1995	19.8526
987	Afghanistan	1996	247.044
988	Malaysia	1994	199.336
989	Colombia	1997	76.0513
990	Israel	1994	20.9718
991	Timor-Leste	1997	154.011
992	Brunei Darussalam	1994	20.7935
993	Oman	1993	243.576
994	Mauritius	1996	117.786
995	Marshall Islands	1994	139.689
996	Canada	1997	17.1241
997	Mozambique	1996	114.224
998	Morocco	1997	126.533
999	Portugal	1996	21.9435
1000	Nicaragua	1995	93.7019
1001	Fiji	1996	156.335
1002	Eswatini	1997	116.541
1003	Guinea-Bissau	1997	87.9247
1004	Brunei Darussalam	1996	20.4589
1005	Mauritius	1995	119.318
1006	Slovakia	1995	20.1086
1007	Qatar	1996	123.483
1008	Portugal	1997	21.8877
1009	China	1997	64.7165
1010	Cabo Verde	1995	120.104
1011	Afghanistan	1997	254.002
1012	Haiti	1995	73.2172
1013	Greece	1994	22.884
1014	Tokelau	1996	132.265
1015	Viet Nam	1997	119.953
1016	South Africa	1996	113.779
1017	Kuwait	1994	114.517
1018	Cuba	1994	66.0649
1019	Lithuania	1995	35.8768
1020	Iceland	1995	19.0359
1021	Croatia	1996	20.0916
1022	Bhutan	1996	80.8799
1023	Albania	1997	23.6576
1024	Liberia	1997	127.828
1025	Zimbabwe	1997	124.232
1026	Ghana	1994	90.3052
1027	Micronesia (Federated States of)	1995	139.45
1028	Fiji	1997	156.556
1029	Somalia	1996	98.6981
1030	Lao People's Democratic Republic	1994	51.3315
1031	Estonia	1996	25.2593
1032	Seychelles	1996	120.018
1033	El Salvador	1997	80.6374
1034	Bhutan	1997	79.2999
1035	Democratic Republic of the Congo	1996	16.2674
1036	United States of America	1994	17.4565
1037	Greece	1996	22.6121
1038	Nicaragua	1994	95.4075
1039	Mexico	1997	93.6395
1040	Tunisia	1996	135.453
1041	Armenia	1997	70.702
1042	Republic of Korea	1995	23.2714
1043	Oman	1997	239.779
1044	Syrian Arab Republic	1996	156.058
1045	Burundi	1997	35.9688
1046	Denmark	1996	21.8587
1047	Algeria	1997	144.467
1048	India	1996	259.222
1049	Venezuela (Bolivarian Republic of)	1994	67.1576
1050	Bulgaria	1996	11.1721
1051	Singapore	1996	25.2682
1052	Trinidad and Tobago	1995	39.9164
1053	Slovakia	1997	19.9822
1054	Ireland	1994	21.1406
1055	Cameroon	1996	86.1263
1056	United States of America	1995	17.3657
1057	Guinea-Bissau	1994	84.4556
1058	Belize	1996	49.8104
1059	Nigeria	1996	242.014
1060	Mauritania	1997	120.83
1061	Iran (Islamic Republic of)	1996	107.543
1062	Benin	1997	119.54
1063	Haiti	1996	72.1213
1064	Panama	1997	122.665
1065	Honduras	1997	56.7876
1066	Greece	1997	22.4451
1067	Republic of Korea	1994	23.7149
1068	United States of America	1996	17.2857
1069	Switzerland	1997	19.5463
1070	Samoa	1997	122.296
1071	Uganda	1996	54.8394
1072	Democratic People's Republic of Korea	1998	22.4959
1073	Djibouti	1997	114.976
1074	Eritrea	1996	130.348
1075	Bulgaria	1997	11.1274
1076	Timor-Leste	1998	151.419
1077	Austria	1997	20.5823
1078	Australia	1996	20.4094
1079	Egypt	1997	142.635
1080	Lao People's Democratic Republic	1996	50.8495
1081	Saint Vincent and the Grenadines	1996	47.7575
1082	United Arab Emirates	1996	119.092
1083	Angola	1996	76.1991
1084	Pakistan	1996	378.675
1085	Taiwan (Province of China)	1998	9.21655
1086	Slovakia	1996	20.0227
1087	Iran (Islamic Republic of)	1997	105.432
1088	Bahamas	1997	39.3484
1089	Cameroon	1997	86.1749
1090	Marshall Islands	1997	135.247
1091	Nigeria	1997	242.51
1092	Israel	1995	20.8914
1093	Jordan	1996	59.9892
1094	Saint Lucia	1995	44.8173
1095	Mongolia	1997	55.9091
1096	United Kingdom	1994	21.8019
1097	Cambodia	1998	309.105
1098	Zambia	1994	101.077
1099	Guatemala	1994	93.4542
1100	Chile	1997	51.2748
1101	Japan	1998	17.5271
1102	Yemen	1994	135.987
1103	Hungary	1997	33.0507
1104	Republic of Korea	1996	22.9338
1105	Denmark	1995	21.8573
1106	Kenya	1996	161.119
1107	American Samoa	1996	107.986
1108	Brunei Darussalam	1997	20.3583
1109	Nauru	1995	129.508
1110	Trinidad and Tobago	1996	39.501
1111	Portugal	1998	21.7558
1112	T鐪塺kiye	1997	88.7086
1113	Turkmenistan	1997	141.306
1114	France	1996	21.4233
1115	Nauru	1996	129.418
1116	Estonia	1998	24.9556
1117	Papua New Guinea	1998	233.35
1118	Indonesia	1996	231.181
1119	Jordan	1997	59.5419
1120	Indonesia	1995	231.678
1121	Sierra Leone	1997	75.6983
1122	Liberia	1998	126.414
1123	United Republic of Tanzania	1996	110.053
1124	Lao People's Democratic Republic	1998	50.4733
1125	Marshall Islands	1998	134.042
1126	Saint Lucia	1996	43.9817
1127	Bolivia (Plurinational State of)	1996	132.763
1128	Costa Rica	1998	77.6771
1129	Guatemala	1995	91.7139
1130	France	1995	21.5463
1131	Cook Islands	1997	132.675
1132	Ghana	1997	95.2369
1133	Solomon Islands	1998	150.653
1134	India	1998	257.71
1135	Singapore	1998	25.0529
1136	Puerto Rico	1991	38.3185
1137	South Sudan	1996	272.335
1138	Oman	1998	236.972
1139	Myanmar	1998	310.89
1140	C涔坱e d'Ivoire	1997	113.017
1141	China	1998	69.9451
1142	Burundi	1998	34.1972
1143	Suriname	1998	75.6722
1144	Vanuatu	1998	100.289
1145	Somalia	1998	98.2163
1146	Malawi	1997	107.589
1147	Sudan	1993	143.01
1148	Montenegro	1997	20.2809
1149	Australia	1998	20.1583
1150	Norway	1997	17.6364
1151	Indonesia	1997	230.572
1152	Luxembourg	1997	20.4834
1153	Pakistan	1998	378.062
1154	Lebanon	1997	156.741
1155	United States of America	1997	17.1948
1156	Seychelles	1998	116.87
1157	Saudi Arabia	1995	335.786
1158	Uruguay	1997	13.6588
1159	Sri Lanka	1998	126.12
1160	Mauritania	1998	119.809
1161	Ukraine	1998	38.8188
1162	Belarus	1998	37.316
1163	Thailand	1998	129.49
1164	Brunei Darussalam	1998	20.2746
1165	Yemen	1996	140.518
1166	Burkina Faso	1996	112.509
1167	Northern Mariana Islands	1996	100.118
1168	Czechia	1995	19.0129
1169	Maldives	1998	55.6466
1170	Haiti	1997	70.949
1171	Zambia	1996	100.44
1172	Slovakia	1998	19.9038
1173	Iran (Islamic Republic of)	1994	109.298
1174	United Republic of Tanzania	1995	112.219
1175	Comoros	1996	111.34
1176	Northern Mariana Islands	1995	100.979
1177	Norway	1998	17.6146
1178	Antigua and Barbuda	1998	39.7248
1179	Tonga	1998	72.8796
1180	Austria	1998	20.5034
1181	Republic of Korea	1997	22.6443
1182	Dominican Republic	1997	48.3213
1183	Tunisia	1994	140.956
1184	Malaysia	1996	193.647
1185	Djibouti	1998	114.304
1186	Saint Vincent and the Grenadines	1998	46.5539
1187	New Zealand	1998	23.5944
1188	Uganda	1998	56.1816
1189	Cameroon	1998	86.2914
1190	Israel	1996	20.8626
1191	Ethiopia	1998	236.094
1192	Nicaragua	1998	88.192
1193	Cyprus	1998	20.404
1194	Mexico	1998	91.789
1195	Chad	1998	114.767
1196	Belgium	1998	20.7364
1197	Philippines	1998	139.294
1198	Niue	1993	122.495
1199	Yemen	1995	138.311
1200	Congo	1998	53.603
1201	United States of America	1998	17.1199
1202	Latvia	1998	35.3434
1203	Estonia	1999	24.7446
1204	Czechia	1997	18.9313
1205	Central African Republic	1995	36.636
1206	Bermuda	1998	35.0127
1207	Saint Lucia	1997	43.2201
1208	Malaysia	1997	190.404
1209	Lithuania	1994	36.0357
1210	Barbados	1998	16.5275
1211	India	1999	257.018
1212	Spain	1998	44.4239
1213	Spain	1997	44.5875
1214	Republic of Korea	1998	22.3628
1215	Andorra	1998	19.7077
1216	Gambia	1998	170.291
1217	American Samoa	1998	105.843
1218	Lao People's Democratic Republic	1999	50.2345
1219	Honduras	1999	54.2926
1220	Republic of Moldova	1997	68.1633
1221	Colombia	1998	74.6635
1222	Armenia	1999	69.8922
1223	Trinidad and Tobago	1998	38.5915
1224	Cabo Verde	1994	121.257
1225	Iraq	1998	154.858
1226	Cabo Verde	1996	118.824
1227	Mexico	1999	89.8856
1228	Marshall Islands	1999	132.807
1229	Somalia	1999	97.8148
1230	Pakistan	1999	377.43
1231	Chile	1998	50.9086
1232	Malawi	1998	106.31
1233	T鐪塺kiye	1998	89.519
1234	Sierra Leone	1998	76.122
1235	Hungary	1999	32.7442
1236	Panama	1998	120.438
1237	Mozambique	1998	111.437
1238	New Zealand	1999	23.4654
1239	Ecuador	1999	76.5146
1240	Mauritania	1999	118.95
1241	Panama	1999	118.488
1242	Paraguay	1998	106.402
1243	Uganda	1999	56.9652
1244	Cameroon	1999	86.2345
1245	Cook Islands	1998	131.051
1246	North Macedonia	1997	21.3846
1247	Ukraine	1999	38.8615
1248	Madagascar	1993	59.4545
1249	Czechia	1998	18.9059
1250	Chile	1999	50.5881
1251	North Macedonia	1994	21.7422
1252	Guatemala	1998	86.9019
1253	Georgia	1998	66.8981
1254	Sweden	1999	12.8976
1255	Thailand	1996	131.676
1256	Singapore	1999	24.9864
1257	Iran (Islamic Republic of)	1999	100.636
1258	Mongolia	1999	55.022
1259	Guam	1998	103.416
1260	Saint Vincent and the Grenadines	1999	45.9741
1261	Namibia	1998	108.803
1262	New Zealand	1994	24.0676
1263	United States of America	1999	17.0402
1264	United Kingdom	1999	21.5753
1265	Ghana	1998	96.4755
1266	Andorra	1999	19.6597
1267	Republic of Korea	1999	22.0738
1268	Belize	1994	51.0288
1269	Congo	1999	53.2766
1270	Taiwan (Province of China)	1999	9.16702
1271	Nigeria	1999	243.153
1272	Iraq	1994	162.094
1273	Papua New Guinea	1999	231.885
1274	Georgia	1999	66.8761
1275	Angola	1999	73.9378
1276	Lesotho	1998	129.712
1277	Turkmenistan	1999	140.807
1278	Maldives	1995	62.2062
1279	Venezuela (Bolivarian Republic of)	1996	64.5276
1280	North Macedonia	1998	21.2651
1281	Nicaragua	1999	86.4085
1282	Trinidad and Tobago	1999	38.0958
1283	Jordan	1999	58.6621
1284	Botswana	1999	91.6194
1285	Namibia	1999	107.803
1286	Kuwait	1996	112.163
1287	El Salvador	1999	76.225
1288	Solomon Islands	1999	149.663
1289	Sierra Leone	1999	76.5735
1290	Mongolia	1995	56.9057
1291	Cuba	1997	64.5435
1292	Kiribati	1998	142.818
1293	Australia	1999	20.0768
1294	Ghana	1999	97.431
1295	Spain	1999	44.1994
1296	American Samoa	1999	104.879
1297	Northern Mariana Islands	1994	101.876
1298	Grenada	1998	45.5583
1299	Eswatini	1998	115.509
1300	Maldives	1999	53.4847
1301	Kyrgyzstan	1998	72.2414
1302	Eswatini	1999	114.596
1303	Argentina	1998	32.7153
1304	Guinea-Bissau	1998	88.9797
1305	Northern Mariana Islands	1993	102.823
1306	Palau	1995	110.987
1307	Argentina	1997	33.0395
1308	Bolivia (Plurinational State of)	1997	130.722
1309	Guinea-Bissau	1999	89.8499
1310	Sri Lanka	1999	126.767
1311	Morocco	1998	125.163
1312	Tonga	1999	72.2245
1313	Senegal	1999	99.2025
1314	Kyrgyzstan	1999	72.7251
1315	Afghanistan	1998	262.153
1316	Guatemala	1999	85.5241
1317	Democratic People's Republic of Korea	1999	22.3799
1318	Venezuela (Bolivarian Republic of)	1995	65.8241
1319	Micronesia (Federated States of)	1998	135.563
1320	Cuba	1998	64.1428
1321	Sudan	1995	139.612
1322	Togo	1999	114.81
1323	Paraguay	1999	104.839
1324	Eritrea	1993	133.545
1325	Vanuatu	1996	100.583
1326	Philippines	1999	137.325
1327	Lao People's Democratic Republic	2000	49.9442
1328	Iraq	1999	152.713
1329	Palestine	1999	191.385
1330	Zimbabwe	1999	123.158
1331	Guinea	1996	130.111
1332	Timor-Leste	1999	148.892
1333	Republic of Moldova	1998	68.0631
1334	T鐪塺kiye	1999	90.0407
1335	Costa Rica	1999	76.5888
1336	New Zealand	2000	23.3244
1337	Venezuela (Bolivarian Republic of)	1998	62.0905
1338	Bermuda	1999	34.5873
1339	Niger	1999	129.455
1340	Slovenia	1999	19.1397
1341	Finland	1999	18.5364
1342	Gabon	1999	51.8542
1343	Andorra	2000	19.64
1344	Chile	2000	50.2556
1345	Brazil	1998	77.3897
1346	Eritrea	1994	132.273
1347	China	1999	74.4675
1348	Algeria	1999	141.286
1349	Belgium	1999	20.6505
1350	Argentina	1999	32.4282
1351	Nigeria	2000	243.002
1352	Sao Tome and Principe	1999	127.991
1353	Cuba	1999	63.6801
1354	Mongolia	2000	54.397
1355	Saudi Arabia	2000	299.137
1356	Democratic People's Republic of Korea	2000	22.2572
1357	Morocco	1999	123.961
1358	Chad	1993	115.877
1359	Afghanistan	1999	268.841
1360	Montenegro	2000	20.3432
1361	Turkmenistan	2000	140.611
1362	Madagascar	1994	59.2324
1363	Venezuela (Bolivarian Republic of)	1999	61.3606
1364	Finland	2000	18.4323
1365	Palau	1993	113.617
1366	Greenland	1999	20.0995
1367	Sudan	1994	141.021
1368	Georgia	2000	66.9165
1369	Central African Republic	1993	36.6313
1370	United Kingdom	2000	21.5089
1371	Guinea	1993	126.798
1372	Hungary	1994	33.5806
1373	Bhutan	1999	76.0577
1374	Micronesia (Federated States of)	1994	140.998
1375	Ukraine	2000	38.9151
1376	Barbados	1994	17.1097
1377	Mexico	2000	88.1117
1378	Sri Lanka	2000	126.52
1379	Brazil	1999	77.6366
1380	Oman	1999	233.975
1381	Jordan	1995	60.5457
1382	Ecuador	1994	80.8429
1383	Romania	2000	21.4721
1384	Denmark	1999	21.8956
1385	Ethiopia	1994	239.544
1386	Kyrgyzstan	2000	72.8764
1387	Yemen	2000	147.158
1388	China	2000	76.64
1389	United Arab Emirates	1995	121.048
1390	Niger	2000	129.294
1391	Chad	1994	115.782
1392	Angola	1995	76.8608
1393	Panama	2000	117.035
1394	Bulgaria	2000	11.0851
1395	Argentina	2000	32.1345
1396	Botswana	1995	95.3552
1397	Algeria	2000	139.514
1398	Timor-Leste	2000	146.655
1399	Malawi	1995	110.285
1400	Sao Tome and Principe	2000	126.652
1401	Ethiopia	2000	235.439
1402	Belarus	2000	37.0981
1403	Central African Republic	1994	36.6622
1404	Senegal	2000	99.446
1405	Lesotho	2000	127.287
1406	Egypt	2000	139.902
1407	United States of America	2000	16.9745
1408	Antigua and Barbuda	2000	38.5797
1409	Togo	2000	115.11
1410	Bermuda	2000	34.2013
1411	Thailand	1997	130.499
1412	Zimbabwe	1998	123.804
1413	Bangladesh	1998	206.107
1414	Denmark	2000	21.9346
1415	Mozambique	2000	110.409
1416	Libya	1994	163.764
1417	France	2000	21.0244
1418	American Samoa	1997	106.94
1419	Seychelles	2000	114.173
1420	Palau	1994	112.284
1421	Comoros	1999	107.941
1422	Sudan	1996	138.804
1423	Sierra Leone	2000	76.6472
1424	Vanuatu	1997	100.438
1425	Myanmar	1994	320.862
1426	Kiribati	2001	140.183
1427	Samoa	1994	126.045
1428	Denmark	1997	21.8721
1429	Micronesia (Federated States of)	2001	131.628
1430	Peru	1997	180.378
1431	Libya	1997	154.081
1432	Democratic Republic of the Congo	1997	16.4846
1433	Mauritius	1997	116.224
1434	Czechia	2001	18.7745
1435	Angola	1994	77.5619
1436	Madagascar	1999	58.0167
1437	Botswana	1994	96.1651
1438	North Macedonia	2001	20.8882
1439	China	2001	76.7173
1440	Republic of Moldova	2001	68.1711
1441	Argentina	2001	31.9147
1442	Vanuatu	2001	99.6557
1443	Switzerland	1999	19.5585
1444	Bolivia (Plurinational State of)	2001	123.189
1445	Mauritius	1999	113.33
1446	Switzerland	1998	19.5369
1447	Sri Lanka	2001	125.756
1448	Peru	2001	166.219
1449	Venezuela (Bolivarian Republic of)	2001	61.0169
1450	Democratic People's Republic of Korea	2001	22.0293
1451	Poland	1995	20.8253
1452	Brunei Darussalam	2001	19.926
1453	Slovakia	2001	19.7444
1454	Ukraine	1995	38.6391
1455	Timor-Leste	2001	144.781
1456	American Samoa	2000	104.103
1457	United States of America	2001	16.9038
1458	Sao Tome and Principe	2001	125.316
1459	Brazil	2001	77.317
1460	C涔坱e d'Ivoire	1995	109.423
1461	Uzbekistan	1995	77.1118
1462	Republic of Korea	2001	21.522
1463	Brazil	1997	77.2449
1464	Thailand	1995	133.005
1465	Chile	2001	49.7113
1466	Guatemala	2001	83.1292
1467	Ghana	1995	92.2732
1468	Cook Islands	1995	136.397
1469	Lao People's Democratic Republic	2001	49.6218
1470	Bahrain	2001	120.404
1471	Marshall Islands	2001	130.274
1472	Russian Federation	1996	31.5723
1473	Andorra	1996	19.6945
1474	Monaco	2000	19.9628
1475	Lesotho	1994	134.717
1476	Mongolia	2001	53.5611
1477	Montenegro	2001	20.2754
1478	Turkmenistan	2001	140.297
1479	Algeria	2001	137.701
1480	Romania	2001	21.3437
1481	Egypt	2001	138.486
1482	Norway	1994	17.7201
1483	Brazil	1994	80.736
1484	Greenland	1997	20.1733
1485	South Africa	1997	111.138
1486	South Africa	1995	115.21
1487	Tokelau	1997	130.648
1488	Bulgaria	2001	11.299
1489	South Africa	1993	116.353
1490	Belarus	2001	36.8818
1491	T鐪塺kiye	2001	88.6978
1492	Costa Rica	2001	74.8652
1493	Latvia	2001	34.9912
1494	Haiti	1994	74.2992
1495	Peru	1996	182.92
1496	Thailand	1994	134.666
1497	Djibouti	1994	116.861
1498	Afghanistan	2001	271.699
1499	Nicaragua	2001	83.5064
1500	Vanuatu	1995	100.83
1501	Guinea	1995	129.224
1502	Poland	1991	21.0544
1503	Tonga	1995	74.8993
1504	Bhutan	2001	73.0626
1505	Czechia	1996	18.9485
1506	Botswana	1993	96.9976
1507	Denmark	1998	21.8873
1508	Bahrain	1998	125.772
1509	Tajikistan	1994	79.3403
1510	Haiti	1998	69.6727
1511	Austria	1994	20.7314
1512	Puerto Rico	1994	37.1646
1513	Ethiopia	1993	241.02
1514	Tajikistan	1995	79.2903
1515	Greenland	1998	20.1
1516	Lesotho	2001	126.539
1517	Tokelau	1998	129.279
1518	Austria	1995	20.6939
1519	Uruguay	1995	13.7816
1520	Dominican Republic	1995	49.6997
1521	Papua New Guinea	1994	236.135
1522	Puerto Rico	1995	36.7135
1523	Samoa	1996	123.516
1524	Iceland	1994	19.0747
1525	Ukraine	1996	38.6931
1526	Lebanon	1994	165.814
1527	Luxembourg	1996	20.5231
1528	Equatorial Guinea	1994	295.339
1529	Norway	1995	17.6833
1530	San Marino	1995	20.0095
1531	Grenada	1995	48.3732
1532	Sri Lanka	1996	124.671
1533	South Africa	1994	115.808
1534	Tonga	1996	74.1308
1535	Uzbekistan	1996	76.7818
1536	Democratic Republic of the Congo	1995	16.1039
1537	Dominica	1996	43.775
1538	Guinea	1997	130.708
1539	Senegal	2001	99.1193
1540	Ecuador	1996	79.1495
1541	China	2002	76.1466
1542	Indonesia	1998	229.809
1543	Micronesia (Federated States of)	2002	130.167
1544	North Macedonia	2002	20.7222
1545	Congo	1996	54.3592
1546	Saudi Arabia	1998	314.111
1547	Republic of Moldova	2002	68.8198
1548	Togo	2001	115.502
1549	Sudan	1998	137.852
1550	Cook Islands	1996	134.38
1551	San Marino	1996	19.9457
1552	Democratic People's Republic of Korea	1997	22.5476
1553	France	1999	21.1113
1554	Tonga	1997	73.4321
1555	Lesotho	1993	135.721
1556	Vanuatu	2002	99.2049
1557	Slovakia	2002	19.6203
1558	Brunei Darussalam	2002	19.6774
1559	Tokelau	1995	133.78
1560	San Marino	1997	19.9105
1561	Norway	1996	17.6493
1562	Benin	1998	121.042
1563	Brazil	1996	77.5409
1564	Uruguay	1996	13.7101
1565	Sudan	1997	138.271
1566	Dominican Republic	1996	49.0182
1567	Republic of Korea	2002	21.1748
1568	Malta	1995	21.3099
1569	Argentina	2002	31.7406
1570	Antigua and Barbuda	1995	41.478
1571	Puerto Rico	1996	36.2636
1572	Georgia	2002	66.4714
1573	Philippines	1996	143.775
1574	Indonesia	2002	223.56
1575	Denmark	2002	21.7446
1576	Montenegro	1996	20.2309
1577	Czechia	1999	18.8795
1578	Belgium	1996	20.8754
1579	France	2002	20.8421
1580	Libya	1996	157.066
1581	Morocco	1996	127.878
1582	Bolivia (Plurinational State of)	2002	121.495
1583	Haiti	1999	68.5347
1584	Angola	1998	74.6846
1585	Peru	2002	160.286
1586	Guinea	1994	128.077
1587	Tokelau	1994	135.466
1588	United States of America	2002	16.8183
1589	Brazil	1995	78.5963
1590	United Republic of Tanzania	1999	100.791
1591	Georgia	1996	66.6953
1592	Comoros	1998	109.108
1593	Guatemala	2002	82.179
1594	Angola	1993	78.3286
1595	United Republic of Tanzania	1998	103.496
1596	Burkina Faso	1998	115.196
1597	Guinea	1998	131.237
1598	C涔坱e d'Ivoire	1993	96.6614
1599	Indonesia	1999	228.976
1600	Burkina Faso	1999	116.129
1601	Bahrain	1999	124.011
1602	Lesotho	1996	132.48
1603	Saudi Arabia	1999	306.858
1604	Nauru	1999	129.468
1605	South Sudan	1999	262.632
1606	Gambia	1996	174.55
1607	Saint Lucia	2000	41.0441
1608	Bermuda	1996	35.9157
1609	Republic of Moldova	1999	67.9264
1610	Saint Kitts and Nevis	1996	43.4545
1611	Slovakia	1994	20.2036
1612	Indonesia	2000	228.063
1613	Taiwan (Province of China)	1996	9.30996
1614	Belgium	1997	20.808
1615	Colombia	1996	77.5075
1616	Guatemala	2000	84.2257
1617	Malta	1997	21.1669
1618	Russian Federation	1995	31.5712
1619	Bahrain	2000	122.162
1620	Rwanda	1996	46.7817
1621	Liberia	1996	128.759
1622	United Republic of Tanzania	2000	99.8201
1623	Taiwan (Province of China)	1997	9.25198
1624	Romania	1997	21.6555
1625	Bosnia and Herzegovina	1997	23.2087
1626	Serbia	1997	21.271
1627	Guyana	1997	51.2407
1628	Algeria	1996	146.089
1629	Japan	1997	17.5072
1630	Czechia	2000	18.8255
1631	Republic of Moldova	2000	67.8751
1632	Tokelau	1993	137.193
1633	Finland	1997	18.7275
1634	Bangladesh	1997	202.473
1635	Niger	1996	130.562
1636	Belize	1997	49.3158
1637	Jamaica	1997	42.2638
1638	United States Virgin Islands	1997	37.0924
1639	Trinidad and Tobago	1994	40.3267
1640	Congo	2001	52.3292
1641	Burkina Faso	2000	117.058
1642	Singapore	1995	25.4249
1643	Nauru	2000	129.421
1644	South Sudan	2000	259.773
1645	Equatorial Guinea	1996	280.402
1646	Malta	1996	21.2143
1647	Mauritius	1993	122.438
1648	Vanuatu	1994	101.195
1649	Democratic Republic of the Congo	1994	15.9655
1650	Burundi	2001	31.6554
1651	Costa Rica	1996	79.8348
1652	Paraguay	1996	109.342
1653	Djibouti	2001	111.995
1654	Uruguay	1999	13.5547
1655	Singapore	1997	25.1736
1656	Mauritius	1994	120.863
1657	Israel	2000	20.7338
1658	Grenada	1997	46.4324
1659	Cuba	2000	63.1958
1660	Paraguay	1997	107.96
1661	Greenland	2000	20.0315
1662	Mozambique	1997	112.735
1663	Equatorial Guinea	1997	268.54
1664	Mali	1997	199.99
1665	Namibia	2001	106.084
1666	India	1994	265.358
1667	Kazakhstan	1994	69.962
1668	Qatar	1997	120.47
1669	Eswatini	2001	112.657
1670	India	1997	258.155
1671	Somalia	1997	98.507
1672	Venezuela (Bolivarian Republic of)	2002	61.2085
1673	Guam	1997	105.585
1674	Ukraine	1994	38.6487
1675	Saudi Arabia	1994	343.947
1676	Albania	1998	23.4203
1677	Slovenia	1998	19.1583
1678	Brazil	2002	76.7475
1679	Finland	1998	18.6265
1680	Cameroon	2001	85.1794
1681	Dominican Republic	1994	50.3832
1682	Bahrain	2002	118.451
1683	Costa Rica	1997	78.7631
1684	Equatorial Guinea	1993	301.162
1685	Indonesia	2001	226.367
1686	France	1997	21.3385
1687	Comoros	2000	107.017
1688	Georgia	2001	66.7836
1689	Denmark	2001	21.8608
1690	Israel	2001	20.6485
1691	Cuba	2001	62.5297
1692	Paraguay	1995	110.82
1693	Kuwait	2001	104.954
1694	Yemen	2001	147.301
1695	Uruguay	1998	13.5824
1696	Central African Republic	2001	37.2274
1697	China	2003	75.1684
1698	Myanmar	2001	296.624
1699	Madagascar	2001	57.2997
1700	Zambia	2001	97.8939
1701	Cabo Verde	2001	110.529
1702	Democratic Republic of the Congo	1993	15.8447
1703	Guatemala	1997	88.3982
1704	Saudi Arabia	1997	321.078
1705	Comoros	1997	110.148
1706	Northern Mariana Islands	2001	96.6548
1707	Georgia	1997	66.7677
1708	United Republic of Tanzania	1997	106.841
1709	Indonesia	2003	220.175
1710	El Salvador	1998	78.2744
1711	Qatar	1998	117.634
1712	Maldives	1996	60.2577
1713	Malaysia	2003	166.978
1714	Greenland	2001	19.9702
1715	Papua New Guinea	1996	235.968
1716	Zimbabwe	1996	124.827
1717	Viet Nam	2001	115.046
1718	Sudan	2001	134.917
1719	Nigeria	1998	242.933
1720	Monaco	1996	20.1132
1721	Slovakia	2003	19.5453
1722	Taiwan (Province of China)	2001	9.10693
1723	Azerbaijan	1997	73.3883
1724	C涔坱e d'Ivoire	1998	114.158
1725	Fiji	2001	156.468
1726	Norway	2003	17.4714
1727	Antigua and Barbuda	1996	40.9515
1728	Cambodia	2001	290.101
1729	Brunei Darussalam	2003	19.4303
1730	Chad	1997	115.134
1731	Bosnia and Herzegovina	1998	22.6815
1732	Spain	2003	44.6197
1733	Spain	1994	45.3859
1734	Bahrain	1994	132.985
1735	Papua New Guinea	1997	234.84
1736	Greece	1998	22.2525
1737	Antigua and Barbuda	1997	40.3961
1738	Republic of Korea	2003	20.8335
1739	Bermuda	1997	35.4694
1740	Bahrain	1997	127.445
1741	Czechia	2003	18.5422
1742	Burkina Faso	1997	114.02
1743	Armenia	1998	70.3315
1744	Nauru	1997	129.318
1745	Bulgaria	1998	11.122
1746	Argentina	2003	31.5143
1747	South Sudan	1997	269.669
1748	North Macedonia	2003	20.5114
1749	Bhutan	1998	77.6994
1750	Republic of Moldova	2003	69.6535
1751	Monaco	1998	20.0474
1752	Mali	1998	202.244
1753	United States Virgin Islands	1998	36.8298
1754	Sudan	2000	136.478
1755	Saint Lucia	1994	45.6922
1756	Puerto Rico	1993	37.5839
1757	Burkina Faso	1995	110.593
1758	Paraguay	1994	112.451
1759	Luxembourg	1994	20.6237
1760	Guatemala	1996	90.0846
1761	Costa Rica	1995	80.7006
1762	Jordan	1994	61.2681
1763	France	1998	21.2277
1764	Niue	1998	116.137
1765	Lithuania	1999	34.9253
1766	Ireland	1999	20.9433
1767	Belize	1999	48.4082
1768	Egypt	1999	140.908
1769	Syrian Arab Republic	1999	147.758
1770	Cook Islands	1999	129.629
1771	Niue	1999	114.936
1772	Italy	1994	46.151
1773	Djibouti	1993	117.504
1774	Burundi	1999	32.6807
1775	Saint Lucia	1998	42.3915
1776	Belize	1998	48.8396
1777	Jamaica	1998	41.6352
1778	Kuwait	1998	108.83
1779	United Arab Emirates	1994	123.169
1780	Sudan	1999	137.405
1781	Sri Lanka	1994	125.782
1782	Maldives	1997	57.9853
1783	Tonga	1994	75.7755
1784	Georgia	1995	66.6454
1785	Niger	1995	130.808
1786	Palau	1997	108.652
1787	North Macedonia	1996	21.5323
1788	Germany	1998	19.8222
1789	Sweden	1998	12.7943
1790	Palau	1998	107.588
1791	Bulgaria	1999	11.0819
1792	Germany	1999	19.7753
1793	Malaysia	2002	172.147
1794	Gabon	1997	53.273
1795	Marshall Islands	2000	131.636
1796	Rwanda	1997	46.3922
1797	Azerbaijan	1998	73.5818
1798	Hungary	2000	32.5857
1799	Spain	1995	45.138
1800	Nepal	1997	126.84
1801	Nepal	1998	123.768
1802	Singapore	1994	25.6532
1803	Austria	1999	20.4824
1804	Philippines	1995	145.078
1805	Bahamas	1999	37.7547
1806	Turkmenistan	1995	141.762
1807	Suriname	1999	74.6468
1808	Nauru	1998	129.338
1809	Tunisia	1999	127.442
1810	Canada	1999	17.042
1811	South Sudan	1998	266.199
1812	Eritrea	1999	127.876
1813	Kyrgyzstan	2002	72.2747
1814	Benin	1999	122.445
1815	Lithuania	2000	34.694
1816	Monaco	1999	20.0237
1817	Ireland	2000	20.8547
1818	Uganda	2000	57.2416
1819	Belize	2000	47.9466
1820	Myanmar	2000	300.877
1821	Samoa	2000	118.848
1822	Greece	2000	21.9518
1823	Israel	1999	20.7734
1824	Switzerland	2000	19.5141
1825	Bahamas	2000	37.1801
1826	Suriname	2000	73.6402
1827	Congo	2000	52.7873
1828	Cook Islands	2000	128.088
1829	Comoros	1995	112.352
1830	South Sudan	1995	273.782
1831	Ethiopia	1999	235.65
1832	Spain	1996	44.8653
1833	Nepal	1996	129.616
1834	Antigua and Barbuda	1999	39.1549
1835	Lesotho	1999	128.359
1836	Niger	1997	130.328
1837	Chad	1999	114.648
1838	Palau	1999	106.482
1839	Malaysia	1998	187.128
1840	Yemen	1998	144.781
1841	Kenya	1994	169.63
1842	Cuba	2002	61.7071
1843	Latvia	2000	35.1148
1844	Kuwait	2002	103.891
1845	Yemen	2002	146.608
1846	Maldives	2000	51.8311
1847	Central African Republic	2002	37.2104
1848	Ecuador	2000	75.8355
1849	Papua New Guinea	2000	230.688
1850	Australia	2000	20.0052
1851	Niue	2000	113.732
1852	Barbados	2000	16.3239
1853	Nicaragua	2000	84.9298
1854	Russian Federation	1994	31.6189
1855	Madagascar	2002	56.7971
1856	Nepal	1995	131.408
1857	Andorra	1994	19.7605
1858	North Macedonia	1999	21.1701
1859	Bahrain	1995	130.967
1860	Dominica	1994	45.163
1861	Kiribati	1996	144.388
1862	Kyrgyzstan	1996	71.497
1863	Bahrain	1996	129.199
1864	Saudi Arabia	1996	328.071
1865	Taiwan (Province of China)	2000	9.13782
1866	Equatorial Guinea	1999	241.51
1867	Iran (Islamic Republic of)	2000	99.0052
1868	Tunisia	2000	124.771
1869	Trinidad and Tobago	2000	37.533
1870	Tajikistan	2000	81.1917
1871	Iraq	2000	150.59
1872	Poland	2000	20.7137
1873	T鐪塺kiye	2000	89.8034
1874	Kiribati	2000	141.183
1875	Austria	2000	20.4262
1876	Saint Lucia	1999	41.71
1877	Equatorial Guinea	2000	229.238
1878	Yemen	1999	146.292
1879	Nepal	1999	120.479
1880	Zambia	1999	98.773
1881	Chad	2000	114.635
1882	Cabo Verde	1999	113.826
1883	Northern Mariana Islands	1999	97.6531
1884	Malaysia	2000	180.979
1885	Bolivia (Plurinational State of)	2000	124.873
1886	Palau	2000	105.598
1887	Nepal	2000	117.659
1888	Canada	1998	17.0929
1889	Tunisia	1998	130.021
1890	Rwanda	1998	45.9623
1891	Greenland	2002	19.8916
1892	Kenya	1993	174.081
1893	Tokelau	2002	123.819
1894	Saint Kitts and Nevis	1995	44.2457
1895	Bangladesh	1995	198.235
1896	Algeria	1998	142.874
1897	Gabon	1995	54.7457
1898	Brunei Darussalam	1999	20.2257
1899	Kuwait	1999	107.32
1900	Zimbabwe	1995	125.548
1901	North Macedonia	2000	21.0512
1902	Venezuela (Bolivarian Republic of)	2000	61.0116
1903	Brunei Darussalam	2000	20.1134
1904	Kuwait	2000	106.042
1905	Zambia	2000	98.3227
1906	Cabo Verde	2000	112.171
1907	Northern Mariana Islands	2000	96.9689
1908	Monaco	1997	20.0927
1909	Morocco	1994	130.335
1910	Israel	2002	20.5532
1911	Mozambique	1994	117.22
1912	Gambia	1994	177.425
1913	Zambia	1998	99.3629
1914	Cabo Verde	1998	115.528
1915	Niger	1998	129.9
1916	Malaysia	1999	184.1
1917	Kiribati	1999	142.071
1918	Sao Tome and Principe	1996	131.932
1919	Kiribati	1997	143.536
1920	Viet Nam	1998	118.725
1921	Madagascar	1998	58.3287
1922	Botswana	2000	90.7475
1923	C涔坱e d'Ivoire	2000	115.335
1924	San Marino	1993	20.0913
1925	Tonga	2001	71.5166
1926	Russian Federation	2001	31.502
1927	South Africa	2002	96.6841
1928	Andorra	2001	19.5918
1929	Guinea	2002	132.404
1930	Iran (Islamic Republic of)	1998	102.943
1931	Norway	2000	17.5949
1932	Ireland	2001	20.7695
1933	Gabon	1998	52.5967
1934	Haiti	2000	67.42
1935	Kyrgyzstan	2001	72.7093
1936	Belize	2001	47.2661
1937	Malaysia	2001	177.145
1938	France	2001	20.9551
1939	Norway	2001	17.5702
1940	Ecuador	2001	75.2085
1941	Haiti	2001	66.3639
1942	Viet Nam	1994	122.322
1943	Libya	2001	143.58
1944	Democratic Republic of the Congo	2001	17.3724
1945	Gabon	1994	55.5757
1946	Zimbabwe	1994	126.361
1947	Serbia	1995	21.3367
1948	Somalia	1995	98.8088
1949	Gambia	1993	178.781
1950	Israel	1997	20.8194
1951	Guinea-Bissau	1995	85.6542
1952	Saint Kitts and Nevis	1993	45.9373
1953	Guam	1995	108.235
1954	Grenada	1994	49.3638
1955	Saint Kitts and Nevis	1994	45.0108
1956	Mauritius	2001	110.797
1957	Madagascar	2000	57.6541
1958	Guinea	2001	132.178
1959	Tokelau	2001	125.138
1960	Cambodia	1999	301.629
1961	Sudan	2002	132.567
1962	Thailand	2003	119.279
1963	Fiji	1999	157.296
1964	Vanuatu	2003	98.7109
1965	Denmark	2003	21.6478
1966	Azerbaijan	1999	73.6867
1967	Croatia	1999	19.9386
1968	Belarus	1999	37.1603
1969	India	2001	252.969
1970	Lebanon	2001	145.935
1971	Malawi	2001	102.819
1972	El Salvador	1994	86.9156
1973	Maldives	2001	50.5604
1974	Kiribati	1995	145.2
1975	Papua New Guinea	2001	229.713
1976	Greece	1999	22.0848
1977	Kyrgyzstan	1997	71.9192
1978	Venezuela (Bolivarian Republic of)	1997	63.2538
1979	Belgium	2001	20.4754
1980	Malta	2001	20.8764
1981	Zambia	1997	99.961
1982	Yemen	1997	142.704
1983	Madagascar	1997	58.607
1984	Cabo Verde	1997	117.232
1985	Cameroon	2000	86.0681
1986	South Africa	2001	99.2666
1987	Nauru	2001	129.202
1988	Lebanon	2000	148.556
1989	India	2000	255.311
1990	Singapore	2001	24.6822
1991	Grenada	2001	43.3929
1992	Puerto Rico	2000	34.2938
1993	Kuwait	1997	110.493
1994	Bahamas	1998	38.5219
1995	Azerbaijan	1994	73.2868
1996	Bosnia and Herzegovina	1994	23.8506
1997	Northern Mariana Islands	1997	99.2077
1998	Bolivia (Plurinational State of)	1998	128.701
1999	Libya	1998	151.252
[truncated: 4,529 more rows]
